# Supplementary material for: Raft Selectivity of a Cholesterol Probe Capable of Forming an H-Bond with Phospholipids
Source: Molecules. 2026 Jul 1;31(13):2297. doi: 10.3390/molecules31132297 (PMC13362587; doi:10.3390/molecules31132297)
Supplement: Supplementary file 1 [file molecules-31-02297-s001.zip]

Archive with 1 entries (1 files):
- molecules-4177301-supplementary.pdf
